# Supplementary material for: ASQ3 and/or the Bayley-III to support clinicians' decision making
Source: PLoS One. 2017 Feb 2;12(2):e0170171. doi: 10.1371/journal.pone.0170171 (PMC5289417; doi:10.1371/journal.pone.0170171)
Supplement: S3 Appendix — (CSV) [file pone.0170171.s003.csv]

ID	ReasonNotDoneASQ	ComASQ	GMasq	FMasq	PSasq	PerSocASQ	ReasonNotDoneBSID	CogRaw	cogComp	cogSS	comRraw	comRss	comEraw	ComEss	ComComp	Fmraw	FMss	Gmraw	GMss	MotComp
001		45	60	50	45	50		56	105	11	23	11	27	12	109	35	10	51	9	97
002		35	60	60	40	50		59	115	13	21	10	23	10	100	35	10	48	8	94
003		35	50	50	50	50		47	85	7	15	6	24	11	91	32	8	46	7	85
004		60	60	60	60	60		58	115	13	26	15	31	16	132	35	11	51	10	103
005	Not completed	999	999	999	999	999		55	105	11	14	5	11	4	68	34	10	44	6	88
006		20	35	30	10	30		43	80	6	15	6	17	7	79	31	7	45	6	79
007		45	60	50	40	60		47	85	7	15	6	13	4	71	33	9	50	9	94
008		30	60	50	50	40		60	95	9	27	11	21	6	91	36	9	53	9	94
009	OCTC	888	888	888	888	888		44	75	5	16	6	999	999	999	999	999	999	999	999
010		60	60	55	35	50		55	100	10	25	13	38	19	138	35	10	48	8	94
011		60	55	50	50	50		55	105	11	23	12	29	14	118	35	11	45	6	91
012	Sick	999	999	999	999	999		56	100	10	24	11	28	12	109	34	9	48	7	88
013		60	50	45	35	40		50	95	9	23	12	28	14	118	35	11	46	7	94
014		60	55	60	50	60		52	100	10	20	10	26	12	106	38	14	47	8	107
015	OCTC	888	888	888	888	888		50	85	7	16	6	12	3	68	32	7	48	7	82
016		60	60	55	40	60		50	85	7	23	10	27	11	103	35	10	999	999	999
017		30	50	55	60	60		53	100	10	19	9	21	9	94	36	12	50	9	103
018		40	60	45	50	60		53	100	10	21	11	22	10	103	34	10	48	8	94
019	OCTC	888	888	888	888	888		45	80	6	19	9	23	11	100	33	9	37	2	73
020		25	20	30	30	45		30	55	1	11	3	6	1	53	30	6	44	5	73
021		45	50	50	40	50		57	115	13	22	11	27	13	112	35	11	47	8	97
022	OCTC	888	888	888	888	888		50	85	7	18	7	21	8	86	34	9	44	5	82
023		40	55	40	45	60		47	80	6	14	5	22	8	79	33	8	46	6	82
024		60	50	50	40	60		53	95	9	23	11	27	12	109	33	9	46	6	85
025		40	60	50	50	55		53	95	9	19	8	17	6	83	35	10	49	8	94
026		20	55	40	40	55		53	100	10	999	999	999	999	999	34	10	48	8	94
027		60	55	60	50	60		48	90	8	15	6	22	10	89	34	10	47	8	94
028	OCTC	888	888	888	888	888		40	70	4	11	3	12	4	62	26	3	44	6	67
029	OCTC	888	888	888	888	888		54	105	11	18	8	18	8	89	32	8	45	6	82
030		20	60	55	45	50		57	115	13	28	16	10	3	97	35	11	48	8	97
031		30	60	45	40	60		59	120	14	24	13	13	5	94	36	12	48	8	100
032		0	5	999	999	999		43	80	6	17	8	14	5	79	30	6	35	2	64
033	Not completed	999	999	999	999	999		43	80	6	16	7	11	4	74	28	5	24	1	58
034		15	45	60	40	50		54	100	10	18	8	20	8	89	32	8	44	5	79
035	Moved	999	999	999	999	999	Moved	999	999	999	999	999	999	999	999	999	999	999	999	999
036		45	60	55	40	35		54	105	11	17	8	26	12	100	32	8	47	8	88
037	OCTC	888	888	888	888	888	Not completed	999	999	999	999	999	999	999	999	999	999	999	999	999
038	Not completed	999	999	999	999	999	Not completed	999	999	999	999	999	999	999	999	999	999	999	999	999
039		10	35	50	40	45		52	95	9	14	5	999	999	999	34	10	46	6	88
040		15	50	25	40	60	Not completed	999	999	999	999	999	999	999	999	999	999	999	999	999
041		60	60	60	50	50		48	85	7	999	999	999	999	999	33	9	50	9	94
042		50	60	60	50	60		54	105	11	18	8	24	11	97	34	10	51	10	100
043		20	30	45	40	45		48	90	8	15	6	999	999	999	33	9	45	6	85
044	Gatineau	999	999	999	999	999		52	90	8	16	6	16	5	74	35	10	42	4	82
045		30	45	50	40	35		51	90	8	17	7	18	7	83	37	12	46	6	94
046		20	40	60	45	50		54	100	10	17	7	999	999	999	33	9	45	6	85
047		45	50	60	50	55		48	90	8	23	12	14	5	91	33	9	999	999	999
048		40	60	55	45	50		57	110	12	24	12	17	6	94	32	8	51	9	91
049		30	55	60	55	50		55	100	10	25	13	15	5	94	34	10	55	12	107
050		55	60	60	40	60		57	105	11	26	13	28	12	115	35	10	57	13	110
051		20	60	60	50	55		57	115	13	19	9	20	9	94	34	10	51	10	100
052		55	50	50	60	60		55	100	10	25	13	30	14	121	34	10	50	9	97
053		50	60	60	60	60		55	100	10	17	7	24	10	74	31	7	48	8	85
054	OCTC	888	888	888	888	888		48	90	8	18	8	13	5	79	30	6	44	6	76
055		40	5	45	45	50		49	90	8	21	11	26	12	109	32	8	43	5	79
056	Gatineau	999	999	999	999	999		52	95	9	19	8	16	6	83	34	10	48	8	94
057	OCTC	888	888	888	888	888		56	90	8	21	8	21	6	83	35	8	42	3	73
058		40	50	50	20	45		54	105	11	21	11	21	9	100	33	9	44	6	85
059		35	40	50	40	35		52	100	10	18	8	20	9	91	32	8	44	6	82
060	OCTC	888	888	888	888	888		48	90	8	18	8	19	8	89	33	9	45	6	85
061	Gatineau	999	999	999	999	999		57	115	13	18	8	23	11	97	36	12	48	8	100
062	Gatineau	999	999	999	999	999		49	90	8	14	5	13	4	68	34	10	46	6	88
063	OCTC	888	888	888	888	888		49	90	8	11	3	14	5	65	32	8	44	5	79
064		45	55	40	20	45		47	85	7	21	11	22	10	103	34	10	46	7	91
065		40	60	55	50	40		56	110	12	17	8	19	8	89	33	9	48	8	91
066		50	10	45	40	50		59	115	13	30	17	24	10	121	39	14	44	5	97
067	Gatineau	999	999	999	999	999		53	100	10	21	11	18	8	97	32	8	50	9	91
068		25	55	40	40	45		49	90	8	14	5	17	6	74	999	999	44	5	999
069		55	60	45	50	50		52	100	10	20	10	25	12	106	33	9	999	999	999
070		45	45	50	40	60		45	80	6	24	12	18	7	97	33	9	45	6	85
071		35	40	50	40	50		51	90	8	18	7	22	8	86	32	7	46	6	79
072		45	60	55	50	40		56	110	12	18	8	26	12	100	31	7	50	9	88
073		60	60	60	50	55		56	105	11	21	10	32	15	115	38	13	52	10	110
074		999	60	999	999	55		49	90	8	999	999	19	7	999	33	9	48	8	91
075	OCTC	888	888	888	888	888		46	85	7	15	6	6	1	62	29	6	41	4	70
076		20	50	30	40	45		51	90	8	19	8	15	5	79	31	7	48	8	85
077		20	50	50	45	40		56	110	12	16	7	23	11	94	38	14	49	9	110
078		60	60	60	55	60		50	95	9	23	12	27	13	115	35	11	49	9	100
079		50	55	50	50	60		59	120	14	22	11	25	12	109	34	10	49	9	97
080		10	45	40	40	45		46	85	7	12	4	16	6	71	32	8	48	8	88
081		30	55	50	40	40		54	100	10	18	8	19	7	86	34	10	49	8	94
082	Gatineau	999	999	999	999	999		46	85	7	12	4	11	4	65	30	6	46	7	79
083	OCTC	888	888	888	888	888		53	100	10	21	11	26	12	109	35	11	44	6	91
084		50	60	60	60	60		53	100	10	25	14	26	12	118	33	9	50	9	94
085		20	10	40	40	30		48	90	8	14	5	12	4	68	30	6	37	2	64
086	Hull	999	999	999	999	999		48	90	8	16	7	17	7	83	30	6	46	7	79
087		40	50	60	45	60		56	110	12	20	10	19	8	94	33	9	48	8	91
088		40	60	60	60	60		63	135	17	23	12	21	9	103	40	16	51	10	118
089		35	60	60	40	60		53	95	9	16	6	22	9	86	33	9	51	9	94
090		60	60	50	40	60		51	95	9	21	11	26	12	109	34	10	51	10	100
091		40	60	40	50	50		50	95	9	22	11	24	11	106	32	8	50	9	91
092	Quebec	999	999	999	999	999		47	85	7	17	8	13	5	79	34	10	40	4	82
093		30	60	55	50	50		54	95	9	20	8	25	10	94	34	9	48	7	88
094	Not completed	999	999	999	999	999		42	75	5	18	8	17	7	86	27	4	45	6	70
095		40	55	60	40	45		52	100	10	16	6	24	9	86	34	10	53	10	100
096		30	60	55	55	50		54	105	11	23	12	22	10	106	33	9	50	9	94
097		10	50	55	20	45		47	85	7	17	7	16	6	79	31	7	47	7	82
098		25	60	60	45	60		53	100	10	14	5	18	8	79	33	9	49	9	94
099	Gatineau	999	999	999	999	999		55	105	11	23	12	25	12	112	33	9	47	8	91
100		25	60	50	50	50		60	110	12	20	8	18	6	83	33	8	51	9	91
101		666	666	666	666	666		44	75	5	11	3	16	6	68	28	4	48	8	76
102		666	666	666	666	666		49	85	7	19	8	22	8	89	34	9	47	6	85
103	OCTC	888	888	888	888	888		53	95	9	21	9	16	5	83	32	7	51	9	88
104		40	60	40	45	55		48	85	7	25	13	25	11	112	37	12	48	8	100
105		45	55	55	60	60		55	105	11	23	12	19	8	100	33	9	48	8	91
106		30	55	50	50	60		46	85	7	14	5	18	8	79	35	11	47	8	97
107		666	666	666	666	666		53	95	9	16	6	11	3	68	32	8	45	6	82
108		60	55	50	40	40		53	90	8	999	999	999	999	999	37	11	46	5	88
109		30	60	60	50	60		54	100	10	22	10	14	5	86	36	11	56	13	112
110		60	60	55	50	60		53	999	9	20	9	22	9	999	34	10	999	999	999
111		40	40	35	50	55		48	90	8	999	999	999	999	999	25	2	999	999	999
112		35	60	50	50	55		57	110	12	23	11	24	10	103	36	11	48	8	97
113		45	60	50	40	55		57	110	12	21	10	19	7	91	34	10	48	8	94
114		60	50	50	50	40		51	100	10	21	11	28	15	118	35	12	48	9	103
